# Supplementary material for: Diet-Derived Circulating Antioxidants and Risk of Stroke: A Mendelian Randomization Study
Source: Oxid Med Cell Longev. 2022 Jan 17;2022:6457318. doi: 10.1155/2022/6457318 (PMC8786473; doi:10.1155/2022/6457318)
Supplement: Supplementary Materials — Figure S1: instrumental variable (IV) assumptions of Mendelian randomization. Figure S2: scatter plot (A, C, E, G, I, K, M) and leave-one-out test (B, D, F, H, J, L, N) for genetically determined antioxidants and risk of stroke. Figure S3: scatter plot (A, C, E, G, I, K, M) and leave-one-out test (B, D, F, H, J, L, N) for genetically determined antioxidants and risk of ischemic stroke. Table S1: single-nucleotide polymorphisms (SNP) associated with diet-derived antioxidants. Table S2: MR-PRESSO outlier-corrected MR analysis for vitamin C (ascorbate) and risk of stroke and ischemic stroke. Table S3: two-sample Mendelian randomization estimations showing the effects of vit. E (γ-tocopherol) on the risk of stroke and ischemic stroke by removing outlier rs261301. Table S4: instrumental variable trait of dietary antioxidants in PhenoScanner V2. [file 6457318.f1.zip]

Archive with 4 entries (4 files):
- Figure S2.psd
- Figure S3.psd
- FigureS1.pptx
- supplementary-12.12final.docx
